# Supplementary material for: A “Special” Solvent to Prepare Alloyed Pd2Ni1 Nanoclusters on a MWCNT Catalyst for Enhanced Electrocatalytic Oxidation of Formic Acid
Source: Nanomaterials (Basel). 2023 Feb 17;13(4):755. doi: 10.3390/nano13040755 (PMC9963789; doi:10.3390/nano13040755)
Supplement: Supplementary file 1 [file nanomaterials-13-00755-s001.zip]

Archive with 1 entries (1 files):
- nanomaterials-2117188-supplementary.pdf
